# Supplementary material for: First molecular approach to the octopus fauna from the southern Caribbean
Source: PeerJ. 2019 Jul 29;7:e7300. doi: 10.7717/peerj.7300 (PMC6673601; doi:10.7717/peerj.7300)
Supplement: Supplemental Information 2 — Raw alignments correspond to untrimmed alignments (output of MAFFT); clean alignments correspond to trimmed alignments using trimAl. [file peerj-07-7300-s002.zip]

Archive with 28 entries (21 files):
- SupplementalDataS1/
- SupplementalDataS1/COI/
- SupplementalDataS1/COI/COI_raw_alignment.fasta.gz
- SupplementalDataS1/COI/COI_sequences.fasta.gz
- __MACOSX/
- __MACOSX/SupplementalDataS1/
- __MACOSX/SupplementalDataS1/COI/
- __MACOSX/SupplementalDataS1/COI/._COI_sequences.fasta.gz
- SupplementalDataS1/COI/COI_RaXML.tre.gz
- __MACOSX/SupplementalDataS1/COI/._COI_RaXML.tre.gz
- SupplementalDataS1/COI/COI_PTP.tre.gz
- __MACOSX/SupplementalDataS1/COI/._COI_PTP.tre.gz
- SupplementalDataS1/COI/COI_clean_alignment.fasta.gz
- __MACOSX/SupplementalDataS1/COI/._COI_clean_alignment.fasta.gz
- SupplementalDataS1/Rho/
- SupplementalDataS1/Rho/Rho_raw_alignment.fasta.gz
- __MACOSX/SupplementalDataS1/Rho/
- __MACOSX/SupplementalDataS1/Rho/._Rho_raw_alignment.fasta.gz
- SupplementalDataS1/Rho/Rho_sequences.fasta.gz
- __MACOSX/SupplementalDataS1/Rho/._Rho_sequences.fasta.gz
- SupplementalDataS1/Rho/Rho_clean_alignment.fasta.gz
- __MACOSX/SupplementalDataS1/Rho/._Rho_clean_alignment.fasta.gz
- SupplementalDataS1/Rho/Rho_RaXML.tre.gz
- __MACOSX/SupplementalDataS1/Rho/._Rho_RaXML.tre.gz
- SupplementalDataS1/Rho/Rho_PTP.tre.gz
- __MACOSX/SupplementalDataS1/Rho/._Rho_PTP.tre.gz
- SupplementalDataS1/.DS_Store.gz
- __MACOSX/SupplementalDataS1/._.DS_Store.gz
